# Supplementary material for: High-Pressure Depolymerization of Poly(lactic acid) (PLA) and Poly(3-hydroxybutyrate) (PHB) Using Bio-Based Solvents: A Way to Produce Alkyl Esters Which Can Be Modified to Polymerizable Monomers
Source: Polymers (Basel). 2022 Dec 1;14(23):5236. doi: 10.3390/polym14235236 (PMC9739185; doi:10.3390/polym14235236)
Supplement: Supplementary file 1 [file polymers-14-05236-s001.zip]

Archive with 1 entries (1 files):
- polymers-2052066-supplementary.pdf
